# Supplementary material for: The Discovery of New Inhibitors of Insulin-Regulated Aminopeptidase by a High-Throughput Screening of 400,000 Drug-like Compounds
Source: Int J Mol Sci. 2024 Apr 6;25(7):4084. doi: 10.3390/ijms25074084 (PMC11012289; doi:10.3390/ijms25074084)
Supplement: Supplementary file 1 [file ijms-25-04084-s001.zip]

Archive with 1 entries (1 files):
- ijms-2920019-supplementary.pdf
